# Supplementary material for: Antecedents of Residents’ Pro-tourism Behavioral Intention: Place Image, Place Attachment, and Attitude
Source: Front Psychol. 2019 Oct 23;10:2349. doi: 10.3389/fpsyg.2019.02349 (PMC6819437; doi:10.3389/fpsyg.2019.02349)
Supplement: TABLE S1 — Raw data of 370 participants. [file Table_1.XLSX]

## Sheet: 4
gender	marrige	age	edu	job	income	CS1	CS2	CS3	PHA1	PHA2	PHA3	PHA4	SE1	SE2	SE3	ES1	ES2	ES3	PA1	PA2	PA4	ATT1	ATT2	ATT3	ATT4	BI1	BI2	BI3	BI4
1	1	1	2	4	1	4	3	4	1	3	1	3	6	5	7	4	5	7	4	5	2	7	6	5	3	7	7	7	7
2	2	3	3	5	4	5	4	4	5	5	5	5	4	5	5	5	5	5	2	5	5	4	5	4	4	4	4	5	4
1	1	1	4	4	1	5	6	3	3	3	3	4	6	3	3	6	5	4	5	5	5	6	5	3	5	6	6	5	6
2	1	1	3	4	2	4	4	3	7	5	5	4	6	5	4	4	4	5	4	4	2	4	5	5	4	6	6	7	7
2	2	2	3	4	5	6	6	6	6	6	6	7	5	7	6	6	7	7	6	6	5	6	6	7	6	6	6	6	6
2	2	2	1	5	2	7	4	7	4	5	3	6	6	6	6	6	7	7	3	6	2	7	6	3	2	6	7	7	6
1	2	2	3	5	4	5	7	7	4	5	5	6	6	6	6	6	6	6	5	6	6	6	6	6	7	6	7	6	7
1	2	2	4	1	3	3	3	3	4	4	4	4	4	4	4	4	3	3	4	4	4	5	5	5	5	5	5	5	5
1	1	1	1	5	3	5	6	4	6	6	6	6	6	6	6	4	4	4	4	4	4	5	5	6	6	6	6	6	6
1	2	2	4	1	3	4	3	3	4	3	3	4	5	5	5	4	4	4	4	4	4	5	5	5	5	5	5	5	5
2	1	2	3	3	4	7	5	6	6	7	4	6	6	4	6	6	5	6	6	6	7	7	7	7	6	7	7	7	7
2	2	2	3	4	5	6	6	7	6	6	6	6	6	6	6	6	6	6	6	7	6	7	6	6	6	7	7	6	6
2	2	2	3	5	6	7	6	6	7	7	7	7	6	6	7	7	7	7	6	6	7	6	6	6	6	7	7	7	7
2	2	2	3	4	5	6	6	6	5	7	6	6	6	6	6	6	6	6	6	5	5	5	6	6	6	6	6	6	6
1	2	2	1	4	2	6	5	6	6	7	6	6	6	6	7	4	4	5	5	4	6	7	7	7	7	7	7	7	7
1	1	2	3	1	2	3	5	6	4	4	5	4	6	4	4	4	4	4	6	4	4	4	4	3	4	3	4	4	3
2	1	1	3	4	1	6	5	5	6	5	6	6	6	5	6	6	5	4	6	5	4	6	6	5	5	7	7	6	6
2	2	2	1	3	1	3	1	6	3	3	4	4	5	5	5	5	4	4	4	5	6	5	5	5	5	6	7	6	6
1	2	2	1	3	3	4	4	4	3	3	3	3	1	4	4	4	4	4	4	4	4	5	4	4	4	4	4	4	4
2	2	2	3	3	5	6	5	7	6	6	6	6	7	6	7	6	6	6	5	5	6	6	6	6	6	6	6	6	6
2	2	2	3	5	3	6	4	6	5	7	6	6	6	6	6	5	5	5	5	7	7	6	7	6	6	7	7	7	7
2	1	2	3	2	3	5	5	6	6	6	6	5	7	7	7	5	6	6	5	5	6	7	7	7	7	7	7	7	7
1	1	1	3	4	2	6	6	6	6	6	3	6	6	4	6	6	4	4	2	6	5	6	6	6	4	6	6	6	6
2	1	1	4	5	6	6	6	7	6	7	4	6	7	6	5	5	7	7	5	6	6	4	7	6	4	6	6	5	5
1	2	3	3	5	5	7	6	6	5	4	4	6	7	6	7	7	6	6	7	6	7	7	6	5	6	7	7	6	7
1	2	2	3	5	4	6	6	5	7	7	6	7	6	6	6	7	7	7	7	7	7	7	7	7	6	7	7	7	6
2	1	1	2	1	2	1	1	2	2	1	5	5	4	3	6	4	5	6	5	5	6	4	4	6	3	4	7	4	6
2	2	2	2	2	6	6	4	6	6	6	6	6	6	6	5	7	7	6	4	6	5	7	6	6	6	6	6	6	6
2	1	2	2	5	3	5	4	5	5	5	4	5	5	4	3	5	6	5	3	4	5	5	5	5	4	5	7	5	6
2	2	2	2	5	2	4	4	4	5	6	4	6	5	4	4	4	4	5	4	6	6	7	6	4	5	7	7	7	7
1	1	1	2	5	3	6	6	6	6	6	4	4	6	6	6	6	4	4	4	6	6	6	6	6	6	6	7	7	7
1	1	1	3	1	3	3	1	6	3	6	2	2	6	2	6	3	2	2	2	2	2	6	6	6	6	6	6	6	6
1	2	1	3	5	3	6	5	6	6	7	6	7	5	6	7	5	6	7	5	6	7	5	6	7	6	6	7	6	7
1	1	2	3	5	3	4	6	6	4	6	6	6	6	6	4	6	6	6	4	4	4	6	6	5	4	6	6	6	6
2	1	2	4	5	5	5	4	6	5	4	2	4	6	4	5	3	6	7	5	5	6	7	6	6	5	6	7	6	5
2	2	3	1	1	2	4	5	6	5	6	4	5	3	4	7	4	5	6	3	5	6	6	6	6	6	6	6	6	6
2	2	2	4	5	3	5	3	2	6	5	4	3	6	3	3	4	6	3	5	6	3	6	7	6	7	7	7	6	7
2	1	1	3	4	2	7	6	6	7	6	6	6	7	7	7	6	5	6	5	5	7	6	5	2	2	7	7	7	7
2	1	1	2	4	2	4	4	4	4	5	5	5	6	6	6	6	7	6	4	4	4	6	6	6	6	7	7	7	7
2	1	1	3	4	1	6	6	7	4	7	5	7	7	7	7	7	5	5	4	4	4	7	7	4	7	7	7	7	7
2	2	2	3	5	4	6	5	6	5	6	5	6	6	6	6	5	6	6	5	4	6	6	6	6	5	6	6	6	6
1	2	2	3	1	4	5	5	3	5	5	5	4	6	6	5	6	4	4	5	6	6	7	7	7	7	6	7	6	6
2	2	2	3	2	5	5	5	5	5	5	5	5	5	5	5	4	4	4	6	6	6	6	6	6	6	6	6	6	6
2	1	2	3	1	4	6	5	6	6	6	7	7	6	7	6	5	7	7	5	5	5	6	6	5	6	6	6	6	6
2	2	2	2	5	2	4	3	3	2	4	4	1	3	4	4	5	4	5	5	6	7	6	4	4	4	4	6	6	4
2	1	2	3	5	3	5	5	5	6	7	6	6	6	6	6	6	6	5	4	6	6	6	6	5	5	6	7	7	7
2	1	2	3	3	4	6	6	7	6	7	6	6	6	7	7	6	6	6	6	6	7	7	7	6	7	7	7	6	7
2	2	2	3	2	4	6	6	7	6	7	7	5	5	4	6	5	4	6	5	6	5	6	7	6	6	7	7	7	7
2	2	3	3	2	6	6	4	5	5	5	5	5	5	5	5	5	5	5	6	6	6	6	6	6	6	6	6	6	6
1	1	2	1	3	5	2	2	4	7	5	5	4	6	4	6	4	5	2	4	5	4	6	6	5	6	5	6	7	6
2	2	2	2	3	3	5	5	5	7	7	5	5	5	4	6	4	5	5	4	5	5	5	5	5	5	6	6	6	6
1	1	1	3	1	3	5	4	4	6	5	4	5	6	6	6	6	5	5	5	6	5	6	6	6	7	6	6	6	6
2	1	1	3	4	1	6	6	6	6	6	6	6	6	6	6	6	6	6	6	6	6	7	7	7	7	7	7	7	7
2	2	2	3	1	3	4	4	6	6	7	7	6	6	6	7	5	6	4	7	6	7	4	5	6	6	6	7	6	6
2	2	3	3	5	5	6	6	6	6	6	6	6	6	6	6	6	7	7	7	6	6	6	6	6	7	6	6	6	6
1	1	1	2	2	3	4	6	6	6	6	6	6	6	7	7	6	7	7	6	6	6	6	6	6	6	7	6	5	5
2	1	1	3	4	1	5	6	7	5	7	5	6	7	7	6	5	4	6	4	4	5	6	7	5	5	5	6	6	6
1	1	2	3	2	6	6	7	6	6	6	7	6	6	7	6	6	7	6	6	7	6	7	6	6	6	7	6	6	7
1	2	1	1	5	2	4	4	4	1	6	7	7	4	3	1	4	7	7	4	5	6	1	7	4	1	1	7	5	1
2	2	2	2	5	4	6	5	6	6	6	7	7	7	6	6	7	7	7	5	6	7	6	6	5	6	6	6	7	6
2	1	1	4	4	2	4	4	5	5	6	5	5	6	5	5	6	6	6	3	4	3	5	6	6	6	4	7	5	5
1	1	1	2	5	2	5	6	6	7	7	7	7	7	7	7	7	7	7	5	7	6	7	7	7	7	7	7	7	7
2	1	1	1	4	1	4	5	5	4	4	4	4	6	6	6	4	5	5	2	4	4	4	4	4	4	6	6	6	6
2	1	1	3	1	5	6	6	6	6	5	6	6	6	6	6	5	6	6	6	6	6	7	6	6	6	6	6	6	6
1	2	3	2	2	5	6	5	7	5	7	6	7	6	4	5	5	7	7	3	6	6	6	6	7	5	6	7	6	7
2	1	1	3	3	3	4	4	4	4	4	5	4	2	5	4	5	5	5	4	5	4	6	6	5	5	5	5	5	6
2	1	1	3	5	2	6	6	7	6	7	7	6	6	7	6	6	7	7	4	7	6	6	7	7	7	7	6	7	7
2	1	2	1	3	3	5	4	4	6	6	5	7	6	7	6	4	6	7	4	7	6	6	7	7	7	4	4	5	7
2	2	2	3	1	5	4	5	5	5	4	6	6	5	5	5	5	6	6	5	6	6	4	4	4	5	5	6	4	5
2	1	1	2	3	2	6	6	6	4	6	6	6	6	6	6	6	6	6	4	6	6	6	6	6	6	6	6	6	6
1	1	2	3	3	6	6	6	6	6	6	6	6	6	6	6	6	6	6	5	6	6	6	6	6	6	6	6	6	6
1	2	2	1	5	3	2	4	4	4	4	4	4	4	4	4	4	4	4	4	4	4	4	4	4	4	4	4	4	4
2	1	1	3	5	5	6	6	7	2	4	6	6	6	5	5	6	6	6	4	3	3	5	5	3	5	4	5	5	4
2	1	1	4	1	6	4	6	7	6	7	6	7	6	5	6	6	7	6	5	6	5	7	7	7	7	7	7	7	7
2	2	2	3	5	4	5	5	5	5	5	5	5	6	6	6	5	6	6	6	5	5	6	6	6	6	6	7	7	7
2	2	3	4	3	6	3	4	6	4	4	5	5	6	6	4	6	5	5	3	4	4	4	4	4	4	5	6	6	6
2	2	2	2	5	3	5	4	6	6	6	6	6	6	6	6	6	5	6	6	6	6	5	6	6	6	6	5	6	6
1	2	2	3	2	3	7	6	6	7	6	6	7	6	7	7	6	6	7	5	5	6	6	7	7	7	6	7	5	6
2	1	2	3	2	6	5	6	7	6	6	5	6	7	5	5	7	7	7	7	7	7	7	7	7	7	7	6	7	6
2	2	2	2	5	3	4	6	6	7	5	4	4	6	4	4	5	6	6	4	5	3	7	6	4	6	7	6	7	7
2	1	1	2	5	3	4	4	5	6	5	3	4	7	4	7	6	5	4	4	7	7	7	7	7	7	4	6	6	7
1	2	3	3	5	6	4	5	7	3	5	6	6	6	5	5	5	5	5	4	5	4	5	6	4	6	5	6	4	5
2	1	1	1	3	2	5	5	6	5	5	4	6	6	5	6	6	6	5	4	5	5	6	6	5	5	7	7	7	6
1	2	2	3	1	3	5	6	7	7	7	7	7	7	7	7	6	5	5	3	4	4	4	4	5	7	5	7	7	7
2	2	2	4	1	6	6	6	7	5	5	6	7	6	6	6	7	4	7	4	5	6	6	6	5	6	7	7	6	6
1	1	1	3	4	1	6	6	6	4	6	6	4	7	6	4	4	6	4	1	4	4	6	5	7	2	3	6	3	6
1	1	1	3	4	1	5	6	6	6	6	6	4	7	4	4	7	7	6	5	6	6	6	6	7	6	7	7	6	7
2	2	2	3	2	5	5	5	3	6	5	3	4	6	4	6	4	6	4	3	5	6	6	5	5	5	6	6	6	6
2	2	2	2	5	3	7	7	7	6	7	7	7	7	7	7	7	7	7	7	7	7	7	7	7	7	7	7	7	7
1	2	4	3	2	5	6	7	6	7	6	6	6	7	6	7	6	6	6	7	6	7	7	7	6	7	7	7	7	7
1	2	4	3	2	5	6	7	6	6	6	6	7	7	6	7	6	6	6	6	6	7	7	7	7	6	7	7	7	7
1	2	4	3	2	5	6	7	6	6	6	6	7	6	7	6	6	6	6	6	7	7	7	6	7	7	7	7	6	7
2	1	1	3	5	4	5	5	6	4	3	7	6	5	6	5	6	6	6	6	5	6	6	5	5	7	5	6	6	6
1	1	1	2	2	6	6	5	6	4	5	6	6	6	5	4	6	6	7	6	5	6	6	5	6	6	6	7	6	6
1	2	3	3	2	5	6	6	6	6	7	7	6	6	7	6	7	6	6	7	6	7	6	7	7	7	7	6	7	7
1	2	3	3	2	5	6	7	6	6	6	6	7	7	6	6	6	7	6	6	6	6	7	7	6	7	6	6	7	7
2	1	1	1	5	4	4	4	3	4	4	4	4	4	4	3	4	4	4	4	6	4	4	4	4	4	3	5	2	4
2	1	1	2	5	2	4	4	5	6	5	5	6	6	6	5	6	6	5	6	5	5	6	6	5	6	6	6	7	6
1	2	2	3	5	4	6	7	6	7	6	7	7	6	7	6	6	6	6	6	7	6	6	6	7	7	6	7	6	6
2	2	2	4	4	6	6	6	7	6	6	5	6	6	5	6	6	5	7	6	5	6	6	6	6	5	6	5	7	7
1	2	2	3	5	4	6	6	7	5	6	7	6	6	7	7	6	5	7	6	6	6	6	7	6	6	7	7	6	7
1	2	2	3	1	6	6	6	5	4	5	6	5	6	6	6	6	5	6	5	6	6	7	7	6	6	7	7	7	7
1	2	2	3	1	4	5	6	6	6	6	6	6	6	6	6	6	6	6	5	5	5	6	6	6	6	6	6	6	6
2	1	2	2	1	2	4	4	4	5	5	5	4	4	5	5	5	6	6	4	6	6	5	5	4	5	5	6	5	5
2	2	2	3	5	4	7	6	7	7	7	7	7	7	7	7	7	7	7	6	7	7	7	7	7	7	7	7	7	7
2	1	2	2	5	3	4	5	6	5	6	5	5	6	6	5	4	5	6	4	5	4	6	7	7	7	6	6	7	7
2	2	2	2	2	4	7	5	6	7	7	6	6	6	6	6	6	5	6	7	7	7	7	7	7	7	7	7	6	7
2	1	1	3	5	2	6	6	6	6	6	6	6	7	6	6	6	6	6	7	7	7	6	6	5	6	7	7	7	7
2	2	2	3	5	5	5	6	5	4	4	5	5	6	6	6	5	4	5	4	4	5	5	6	6	6	6	6	6	7
2	1	1	2	4	1	3	5	6	4	4	3	4	6	5	3	4	5	4	4	4	3	6	6	3	4	6	6	6	5
2	2	2	3	5	5	6	5	6	4	4	4	5	6	5	6	5	4	5	4	4	5	6	6	5	5	6	6	7	7
2	2	2	3	5	4	5	4	4	5	5	6	6	5	4	6	6	4	4	5	6	5	6	6	6	6	6	6	5	6
2	2	3	2	5	5	5	6	7	7	7	6	6	7	6	7	6	7	7	6	6	6	7	6	6	7	5	6	7	6
2	2	2	2	5	4	6	7	7	6	7	7	6	7	7	6	6	6	7	7	7	6	7	6	7	7	6	7	6	6
2	2	2	4	1	3	6	6	7	6	7	6	5	7	6	6	6	6	6	5	6	6	6	5	7	6	6	7	6	5
2	2	2	4	5	3	4	4	5	4	5	6	6	6	6	6	6	6	6	5	5	5	6	6	6	6	6	6	6	6
1	2	2	4	1	5	7	7	7	7	6	7	7	7	7	7	6	7	7	7	7	7	7	7	7	7	7	7	7	7
2	2	2	3	2	6	4	5	5	4	5	4	5	5	5	5	5	6	6	4	5	6	5	5	5	4	6	6	5	5
1	2	1	2	4	3	3	3	7	4	4	4	5	7	6	5	7	7	7	5	7	7	7	7	7	7	7	7	7	7
1	2	2	4	1	5	7	7	7	6	7	7	7	7	7	7	7	7	7	7	7	7	7	7	7	7	7	7	7	7
1	2	2	3	5	2	4	4	5	4	4	4	4	6	6	6	5	5	4	6	6	6	6	4	4	4	6	6	6	6
2	1	1	3	5	5	6	6	5	5	7	7	7	6	7	7	5	5	6	5	6	6	6	6	7	7	6	6	5	7
2	2	2	3	5	3	4	5	6	7	7	5	4	7	7	7	7	7	7	5	7	6	6	5	5	6	7	7	7	7
2	2	1	3	5	2	6	7	7	7	7	6	6	7	6	6	7	6	7	6	5	6	6	6	7	6	6	6	7	6
2	1	1	2	5	2	6	4	4	5	3	4	5	3	3	4	5	6	6	6	6	5	6	6	6	5	5	6	6	7
2	2	2	3	5	2	6	7	6	6	6	7	6	7	6	6	7	6	6	6	7	6	6	7	6	6	7	6	7	7
1	2	3	2	5	6	6	6	6	5	5	4	6	7	6	6	6	7	7	6	6	6	6	6	5	5	6	6	6	6
2	2	2	3	2	5	6	6	4	7	7	6	6	6	4	6	6	6	6	6	6	6	6	6	7	7	7	7	6	7
2	2	2	3	5	5	4	5	7	5	4	7	6	7	6	6	7	6	5	4	4	3	5	5	3	4	7	6	5	4
1	1	1	2	4	1	4	3	6	2	4	4	4	4	4	4	5	5	4	4	5	6	6	6	4	4	6	6	6	6
1	2	2	3	5	2	4	4	5	4	4	4	4	6	6	6	5	5	4	6	6	6	6	4	4	4	6	6	6	6
2	1	1	3	4	4	6	6	6	6	6	5	5	6	6	5	6	6	6	5	5	5	6	6	6	6	6	6	6	6
2	1	1	2	4	1	7	5	4	6	7	7	6	6	6	6	7	7	7	6	7	5	6	6	5	5	7	7	7	6
2	1	1	3	4	4	4	3	4	5	5	4	4	4	4	4	4	4	4	5	4	4	5	4	4	4	4	4	4	5
2	1	1	3	1	3	6	6	6	6	6	6	5	3	3	4	4	6	3	4	5	5	6	6	6	6	5	6	6	5
2	2	2	4	5	4	6	5	7	5	6	7	6	7	6	5	7	6	7	4	6	5	7	6	5	6	7	7	6	7
2	2	2	2	1	2	5	5	6	4	4	5	6	4	4	3	3	6	4	3	3	4	7	6	6	6	6	7	6	7
2	1	1	2	3	2	4	4	5	4	5	4	6	6	4	6	5	5	5	5	5	5	5	4	3	3	5	6	7	4
1	1	1	2	1	3	6	4	4	5	5	4	4	6	5	5	6	6	5	4	4	4	6	6	6	6	7	7	6	7
1	2	2	1	2	3	6	5	5	7	6	6	6	7	6	7	6	5	6	7	6	6	7	6	6	7	7	6	6	7
2	2	2	2	5	3	3	2	5	3	4	4	4	4	6	5	4	5	6	6	6	6	5	5	6	6	6	7	6	6
2	2	2	3	2	5	6	6	7	7	7	6	7	7	7	7	7	6	7	4	6	7	7	6	7	6	7	7	7	7
2	1	1	3	1	2	3	5	5	5	5	4	5	6	5	6	6	6	5	5	5	6	6	6	6	5	6	6	6	6
1	2	2	3	5	5	4	6	5	7	7	3	7	7	7	6	6	7	6	7	6	7	6	7	7	6	7	7	7	7
2	1	1	3	5	3	5	5	5	6	6	6	6	5	5	5	5	5	5	5	5	5	6	6	5	5	6	6	6	6
1	2	2	3	5	3	3	5	6	5	6	4	4	7	6	6	5	5	5	5	6	5	6	6	6	6	6	7	6	6
1	2	3	3	5	5	6	6	7	7	7	7	7	7	7	7	7	7	7	7	7	7	7	7	7	7	7	7	7	7
2	2	2	1	5	3	4	4	5	4	4	4	4	5	5	4	5	4	4	5	5	4	6	6	5	4	4	7	4	7
1	2	2	4	5	3	6	6	5	5	7	7	6	7	5	7	6	7	4	5	7	7	6	7	6	6	7	7	6	7
1	1	1	1	4	2	1	4	4	6	7	6	4	7	7	7	6	4	4	2	6	6	6	6	6	7	6	7	7	7
2	1	1	3	1	2	4	4	4	4	6	5	6	4	4	4	4	4	4	6	6	6	4	4	4	6	5	6	6	6
2	2	2	3	2	5	6	6	5	4	6	6	6	7	6	6	6	5	6	4	6	6	6	6	6	6	7	7	7	7
2	2	2	2	4	3	2	4	3	6	6	6	4	6	4	4	4	5	4	6	6	4	6	4	6	6	6	6	6	4
1	1	1	3	4	2	6	7	7	6	7	7	7	6	7	7	6	7	7	6	7	7	7	7	7	7	7	7	7	7
1	1	1	1	5	2	5	4	6	6	6	7	7	7	7	7	7	7	7	5	6	6	7	6	6	5	6	6	6	6
2	2	3	3	1	4	4	5	4	5	6	7	6	6	6	6	5	4	4	7	6	6	6	5	7	7	7	7	7	7
1	2	3	3	5	6	6	2	6	6	6	6	6	6	6	6	6	6	6	6	6	6	2	6	6	6	6	6	6	6
1	2	2	3	5	6	5	7	7	7	7	3	5	7	7	7	7	7	5	5	4	4	3	4	4	2	7	7	7	4
2	1	1	3	4	1	6	6	6	7	7	7	7	6	6	6	7	7	7	7	7	6	6	6	4	4	4	6	6	6
2	1	1	3	5	3	4	4	4	6	6	6	6	6	6	6	6	6	6	4	4	4	6	6	5	5	6	6	6	6
1	1	2	4	5	3	4	1	5	2	3	4	5	4	3	3	6	5	6	6	5	4	7	6	4	7	6	7	6	5
1	1	1	2	2	3	4	5	6	5	6	6	6	6	5	6	5	5	4	4	5	6	6	6	6	6	6	6	6	6
2	2	2	3	1	2	5	5	5	5	6	6	6	6	6	6	6	6	5	3	5	5	5	5	5	5	5	6	5	5
1	2	2	3	5	6	6	6	6	4	6	7	7	6	6	6	6	5	7	6	7	7	7	7	7	7	7	7	7	7
1	2	2	2	5	3	6	5	6	6	7	6	7	6	7	6	6	5	7	5	6	6	6	7	6	7	6	7	6	7
2	2	2	3	1	3	7	5	7	7	7	5	4	7	5	4	7	3	4	4	7	5	7	6	4	7	7	7	7	7
2	1	2	3	5	4	7	6	7	7	7	6	6	6	6	6	6	6	7	6	6	7	7	7	6	6	7	7	7	6
2	2	2	3	2	5	6	7	7	7	7	7	7	6	6	6	6	6	6	6	7	6	7	7	7	6	7	6	6	7
2	2	2	2	2	5	6	7	6	7	6	6	6	6	6	7	6	5	6	5	7	6	7	6	7	7	7	7	7	6
2	1	1	3	4	1	3	5	5	6	6	6	6	6	6	6	6	5	6	6	6	6	5	5	5	5	6	6	6	6
1	2	2	3	2	5	6	5	7	6	7	6	5	6	5	7	6	5	7	6	7	5	6	7	6	7	7	6	7	6
2	2	2	2	4	4	4	4	5	5	5	6	5	6	6	5	5	6	4	6	6	5	6	6	5	6	6	6	6	7
2	1	1	2	5	2	4	6	6	4	4	4	5	4	4	6	4	4	4	2	6	4	4	4	4	4	4	4	4	4
2	1	1	3	5	2	5	6	7	7	7	7	7	7	7	7	6	6	6	5	6	6	6	6	6	6	5	7	6	7
1	2	3	3	5	3	7	7	7	6	5	7	6	7	7	7	6	4	4	6	7	7	7	7	5	7	7	7	7	7
2	2	5	1	4	2	4	5	6	6	6	5	6	6	5	6	5	5	7	5	5	5	5	6	6	6	5	5	6	5
2	2	2	4	1	5	6	6	6	6	5	4	3	6	4	6	3	4	3	6	6	6	7	7	7	7	7	6	7	7
1	2	3	2	2	6	6	6	6	6	6	6	6	7	7	7	5	5	5	6	6	6	6	6	6	5	6	6	6	7
2	1	1	3	4	4	4	4	3	4	4	4	4	6	5	6	5	4	3	5	6	7	6	7	7	7	7	7	7	7
1	1	2	2	1	6	5	4	6	6	7	7	7	7	6	6	6	6	6	4	6	5	7	7	7	7	7	7	7	7
1	2	4	3	1	6	4	4	6	5	4	4	5	6	6	5	5	6	6	4	6	6	5	5	4	6	5	6	6	6
2	2	2	2	1	3	3	7	7	4	5	5	7	3	4	7	1	5	7	7	7	5	7	7	7	7	7	7	7	7
2	1	2	3	5	3	6	6	6	6	6	5	6	6	6	6	5	6	5	5	6	6	6	6	6	6	6	6	6	6
2	2	2	3	2	6	5	6	6	5	5	5	5	6	7	7	6	6	6	5	5	5	6	6	6	6	7	7	7	7
1	2	2	2	5	3	6	6	6	6	6	6	6	6	6	6	6	6	6	5	5	5	6	6	6	5	6	6	6	6
1	2	2	3	4	6	5	5	5	6	5	5	5	6	5	5	5	5	5	5	5	5	6	6	6	6	6	6	6	6
1	2	2	4	5	6	6	4	6	7	7	6	6	5	4	4	5	5	5	5	5	5	6	6	7	7	7	7	7	7
2	2	3	2	5	4	7	6	7	7	7	6	7	7	7	7	7	6	7	6	6	7	7	6	7	7	7	6	7	7
2	1	2	3	5	4	6	5	6	3	5	6	6	6	6	5	6	6	7	3	4	4	5	6	6	6	5	5	5	7
1	2	2	3	3	4	4	4	6	3	3	5	5	5	4	5	5	4	4	4	5	5	5	5	5	5	7	7	7	7
1	2	2	2	5	3	7	6	6	7	6	7	6	7	6	7	7	6	7	7	6	6	6	7	7	6	7	6	6	7
2	2	2	3	5	5	6	6	7	7	6	6	6	7	6	7	6	6	6	6	7	7	7	7	7	7	7	7	7	7
1	2	3	3	1	2	4	5	3	5	6	5	6	5	6	5	3	4	3	5	6	4	5	6	5	6	5	6	5	6
2	1	1	3	3	4	7	5	5	3	5	7	4	5	3	5	5	6	6	5	5	4	6	6	6	7	5	7	4	5
2	2	2	2	2	4	4	5	6	7	7	5	5	7	7	6	6	7	1	5	6	7	6	7	7	7	7	7	7	7
2	2	2	3	1	5	6	6	6	6	6	6	5	6	5	6	6	7	6	5	6	6	6	6	5	6	6	6	6	7
2	1	2	2	5	2	5	5	5	5	5	5	5	5	5	5	5	5	5	5	5	5	5	5	5	5	5	4	4	5
2	2	1	1	3	4	5	5	7	4	4	4	5	6	6	6	5	3	3	4	4	4	6	6	6	6	6	6	6	6
1	2	2	3	1	2	6	5	6	6	6	6	6	6	6	6	7	7	7	5	6	6	6	7	6	6	6	6	6	4
2	2	2	2	5	4	7	6	6	7	6	6	7	7	6	7	6	7	6	6	6	6	7	6	6	7	7	6	7	6
2	2	2	3	1	3	5	6	5	6	7	6	6	6	7	6	6	7	6	5	7	6	5	6	7	6	6	7	6	7
2	1	1	3	4	1	6	5	5	5	6	6	6	6	7	6	6	5	6	6	7	6	6	6	6	7	5	6	6	6
1	2	2	2	5	3	6	6	7	7	6	7	6	6	7	6	6	7	6	6	7	7	6	7	6	7	6	7	6	7
2	2	2	3	5	5	6	6	7	7	6	7	6	7	6	7	6	6	7	6	7	7	7	7	6	6	7	6	6	7
1	2	2	2	5	4	6	5	6	4	5	5	4	6	4	5	5	5	5	5	6	5	6	6	6	6	5	6	5	6
2	1	1	3	1	3	6	4	5	3	4	4	4	6	5	5	5	4	4	5	5	5	5	4	4	4	5	6	6	4
1	1	1	3	5	4	5	4	6	7	6	4	6	6	7	7	5	6	7	6	5	5	6	5	5	6	7	7	6	5
2	2	2	3	5	4	6	5	5	6	6	6	6	6	5	6	5	4	4	4	5	5	7	7	7	7	7	7	7	7
2	1	2	3	5	3	6	6	7	6	5	5	5	6	5	6	7	5	6	6	5	6	7	7	6	6	6	6	6	7
1	2	2	3	5	2	2	2	6	3	5	6	4	7	2	3	6	3	6	5	1	2	6	6	6	6	6	7	7	7
2	2	4	1	1	2	6	4	6	6	7	6	6	6	6	6	6	6	7	5	5	5	6	6	6	7	5	6	6	6
2	2	2	3	5	4	7	6	7	7	7	7	7	7	7	7	7	7	5	4	4	6	6	7	6	7	6	6	6	6
2	1	2	2	5	3	7	4	7	5	5	4	5	7	4	4	7	7	7	6	7	7	6	6	3	4	7	7	7	7
1	2	3	3	1	3	5	5	4	4	5	4	6	7	5	6	6	6	5	6	5	4	6	7	7	6	6	7	7	7
1	1	2	3	5	3	5	6	6	7	6	6	6	6	6	7	5	5	6	6	6	6	7	6	6	7	6	6	6	6
1	1	1	2	2	2	6	4	6	5	6	6	5	4	4	4	5	3	3	4	4	3	5	6	5	4	6	6	4	4
2	2	2	3	5	6	7	6	7	5	5	6	6	7	4	6	7	6	6	7	7	7	6	6	6	6	7	7	7	7
2	2	3	2	5	2	6	4	6	6	6	6	6	6	6	6	6	6	6	5	4	4	5	6	6	7	6	6	6	6
2	2	3	1	5	3	6	4	4	6	6	6	6	6	5	5	6	5	5	6	6	7	7	7	7	7	7	7	7	7
1	2	2	3	1	4	6	6	7	6	7	7	6	6	6	7	6	7	6	6	7	7	7	7	7	6	6	7	7	6
2	2	1	3	1	2	5	6	6	4	5	4	4	4	4	5	3	3	2	3	3	4	5	5	4	4	6	5	6	5
1	2	2	1	5	2	4	1	2	4	5	6	6	4	4	3	2	4	2	3	3	3	4	4	4	4	5	5	4	4
1	1	2	2	4	5	6	6	6	6	6	6	6	6	6	6	7	6	6	6	6	6	6	6	6	6	6	6	6	6
2	2	3	2	5	3	6	5	6	6	6	6	6	6	6	6	6	6	6	5	4	5	6	5	5	5	6	6	6	6
1	1	1	3	4	1	7	6	6	6	6	6	6	6	6	6	6	6	6	6	6	6	6	6	6	6	6	7	6	6
1	2	2	2	5	2	3	1	2	2	2	5	4	5	2	4	6	2	3	4	5	4	4	3	4	5	7	7	7	5
2	2	3	2	5	3	6	6	6	5	6	5	6	6	6	7	5	5	5	5	6	6	5	6	5	6	6	6	5	6
1	1	2	2	4	5	6	6	6	6	6	6	6	6	6	6	6	6	6	6	6	6	7	7	7	7	7	7	7	7
2	1	2	4	4	3	5	4	5	3	5	4	4	6	5	4	5	5	5	5	3	4	5	5	4	4	4	5	3	4
1	2	2	3	5	6	7	6	7	5	6	7	6	5	5	6	6	7	7	6	7	7	6	6	6	6	7	7	7	7
1	2	2	3	5	3	5	5	6	7	6	5	6	7	7	5	6	6	6	6	6	5	6	6	7	7	5	6	6	5
2	2	2	3	1	2	6	5	4	7	7	4	5	6	7	7	6	4	4	6	6	5	6	6	6	6	6	7	7	7
1	2	4	2	5	3	5	6	6	5	6	6	6	6	6	7	5	4	4	5	6	6	6	6	6	7	6	6	6	6
2	1	1	3	5	2	4	7	4	4	4	4	4	6	6	6	6	6	6	6	6	6	5	5	5	5	6	6	6	6
2	1	1	3	4	3	5	4	5	7	6	5	5	7	6	7	5	5	7	6	7	6	7	6	6	6	7	7	5	6
2	1	1	2	1	3	4	3	3	1	2	2	5	3	3	3	4	5	5	4	5	5	7	6	6	7	6	6	6	6
2	1	2	3	1	3	5	6	7	5	6	5	5	5	6	7	7	6	5	7	6	6	5	6	5	6	7	5	7	6
1	2	1	3	2	4	6	5	6	5	6	7	6	7	5	6	6	5	7	5	6	3	6	5	7	6	7	6	7	6
2	2	2	2	1	3	6	5	6	6	6	5	5	6	6	6	6	5	6	5	4	4	5	5	5	4	6	6	6	6
2	1	2	3	1	2	1	4	4	6	6	6	6	6	6	6	6	6	6	3	6	6	6	6	6	6	6	6	6	6
1	2	2	3	1	4	6	4	5	6	5	6	7	6	5	4	7	6	7	5	7	6	7	7	6	7	6	7	5	7
2	2	3	2	3	5	6	4	6	5	6	5	5	7	6	7	6	7	6	5	6	6	7	6	7	7	7	7	7	7
2	2	2	3	5	6	6	5	7	5	6	7	6	6	5	5	6	7	6	6	7	7	6	7	6	7	7	7	7	7
1	2	2	3	5	3	5	5	6	7	7	6	6	6	7	6	6	7	6	5	6	6	6	6	7	6	6	6	5	6
2	2	2	3	1	4	4	5	6	5	6	6	6	4	5	6	6	3	4	4	6	5	6	6	6	7	5	6	5	5
1	2	3	2	2	5	6	5	4	4	6	4	4	6	5	4	4	6	6	4	5	4	6	6	5	6	6	7	6	6
2	2	2	3	5	5	7	6	6	7	6	6	7	5	5	6	6	7	6	5	6	6	7	7	6	7	7	7	6	7
1	1	1	3	4	1	6	6	6	4	7	5	5	6	6	6	6	6	6	3	4	5	5	5	6	5	5	5	5	5
2	2	2	3	1	3	6	6	7	5	5	6	6	6	6	6	6	5	6	5	4	4	6	6	5	5	6	6	6	6
1	1	1	3	3	3	6	5	5	6	5	7	6	6	6	6	6	7	7	7	6	6	6	7	6	6	6	7	6	6
1	2	3	1	5	5	5	4	5	6	6	5	5	4	4	5	4	5	5	4	5	5	5	5	6	6	6	6	5	5
1	2	4	1	5	3	6	3	5	6	5	5	6	6	6	5	6	6	4	5	5	6	5	6	7	5	5	6	6	6
1	2	3	2	5	3	6	2	5	6	6	5	6	6	6	7	6	6	5	4	6	5	6	6	6	6	6	7	6	7
2	2	3	2	2	2	5	6	6	6	7	6	6	4	5	4	4	6	6	3	4	3	6	6	6	6	7	7	7	7
2	2	3	1	5	4	5	4	5	6	6	6	6	6	6	6	6	6	6	6	6	6	5	5	5	5	5	5	5	5
1	2	3	1	2	4	5	5	6	6	6	5	5	7	7	6	5	4	6	5	6	6	6	6	6	6	6	6	6	6
2	2	3	1	5	5	5	4	5	5	5	6	6	6	5	6	6	6	5	5	5	6	6	6	6	6	7	7	7	7
1	2	3	1	5	4	6	6	6	6	6	6	6	6	6	6	6	4	5	6	7	6	6	7	7	7	7	7	7	7
1	2	3	1	5	3	5	5	6	7	6	6	6	6	7	7	6	6	6	5	5	6	6	7	6	6	6	6	7	6
1	2	4	3	5	5	5	4	6	5	6	5	5	4	4	5	5	5	5	5	6	5	5	5	6	4	6	6	6	5
2	2	3	2	3	5	6	5	5	7	7	6	6	6	6	6	7	7	6	5	6	6	7	6	7	7	7	7	6	6
2	2	4	2	2	4	3	3	3	1	1	2	2	4	4	4	3	3	3	4	4	4	1	3	4	4	7	7	7	7
2	2	5	1	5	5	7	6	7	7	7	6	6	7	7	7	7	7	7	7	7	6	7	6	6	6	7	7	7	7
1	2	3	1	5	6	7	5	7	6	5	7	7	7	6	6	7	7	7	7	7	7	6	6	5	5	7	7	7	7
1	2	3	2	4	5	4	4	4	4	4	4	4	4	4	4	4	4	4	4	4	4	4	4	4	4	4	4	4	4
2	2	3	1	5	5	7	6	6	6	6	6	7	7	6	6	7	6	6	3	7	7	7	7	7	6	7	7	7	7
1	2	3	1	5	3	7	7	7	6	7	7	7	7	7	7	7	7	6	6	6	7	7	6	7	7	7	7	7	7
1	2	4	1	5	3	7	7	7	7	7	7	7	7	7	7	5	6	6	7	7	7	7	7	7	7	7	7	7	7
1	2	3	1	4	6	7	6	7	5	6	7	7	7	7	6	7	7	7	6	6	6	6	5	4	5	7	7	7	6
1	2	3	1	5	2	4	3	4	6	6	5	6	6	6	6	6	6	5	6	4	4	5	6	4	5	7	7	6	6
1	2	3	2	3	5	7	7	7	7	7	6	6	6	6	6	6	6	6	4	6	5	6	6	6	6	7	7	7	7
1	2	4	3	1	4	5	5	5	5	5	4	4	5	4	6	4	4	4	6	6	6	6	4	5	4	7	7	7	6
1	2	5	1	3	1	3	3	4	2	2	4	4	4	4	4	3	4	4	3	6	6	4	2	3	3	5	5	6	6
2	2	3	1	3	4	4	4	4	4	4	4	4	4	4	4	4	4	4	4	4	4	4	4	4	4	4	4	4	4
2	2	3	1	2	6	7	7	7	7	7	7	7	7	7	7	7	7	7	6	6	7	7	7	7	7	7	7	7	7
2	2	3	4	1	6	7	6	7	4	4	4	7	7	7	4	7	7	7	4	5	7	6	6	6	6	7	7	7	7
1	2	4	1	2	4	6	6	7	4	5	5	7	6	6	6	7	7	7	6	6	7	6	6	6	6	6	7	7	7
1	2	4	3	1	4	6	5	7	6	7	5	6	7	6	6	6	5	6	3	5	4	7	7	7	7	5	5	5	6
1	2	4	1	2	5	4	4	4	6	6	6	6	1	3	6	4	4	4	6	6	6	6	6	6	6	7	7	7	7
2	2	5	1	4	2	5	6	6	6	7	6	5	7	6	6	6	5	4	7	6	6	6	6	5	5	6	7	6	6
1	2	4	1	3	3	6	6	6	6	6	6	6	6	6	6	6	6	6	6	6	6	6	6	6	6	6	6	6	6
2	2	6	1	4	2	7	7	7	7	7	7	7	7	7	7	7	7	7	7	7	7	7	7	7	7	7	7	7	7
1	2	3	2	3	4	4	2	4	3	4	4	3	4	4	4	5	6	4	4	4	2	4	5	6	6	6	6	6	6
2	2	4	2	5	5	4	4	4	6	6	5	5	6	5	4	4	5	4	4	5	4	5	5	4	4	6	6	6	5
1	2	3	3	1	3	4	5	5	6	6	6	6	6	6	6	6	5	6	5	6	5	6	6	6	6	6	6	6	6
1	2	4	2	2	5	6	5	5	5	6	5	6	5	6	6	6	6	5	6	6	6	5	5	6	6	6	5	5	6
1	2	3	4	5	5	6	6	6	6	6	6	6	6	6	6	6	6	4	4	6	6	6	6	6	6	6	6	6	6
1	1	2	2	3	6	6	3	5	7	7	5	5	6	4	4	5	6	6	3	4	3	7	7	5	6	6	7	7	7
1	2	5	2	2	4	4	4	4	5	5	4	4	5	5	5	1	1	1	4	4	4	5	4	4	4	5	6	6	6
1	2	2	4	4	5	6	6	6	3	3	2	5	5	5	3	6	7	6	6	7	7	5	5	6	5	6	5	6	4
1	2	3	2	2	6	7	6	6	7	7	7	6	6	6	6	6	7	7	6	7	6	7	7	7	7	7	7	7	7
1	2	3	4	3	5	4	4	5	5	5	5	5	4	4	4	5	5	5	5	5	5	6	6	6	6	5	6	6	6
1	2	4	3	1	5	7	7	7	7	7	7	7	7	7	7	7	7	7	7	7	7	7	7	7	7	7	7	7	7
2	3	4	3	5	4	6	6	6	6	6	6	6	6	6	6	6	6	6	5	5	6	6	6	6	6	6	6	6	6
1	2	2	2	2	5	4	3	3	3	4	6	5	4	3	6	4	4	4	3	3	4	6	6	6	7	6	6	6	6
1	2	3	1	5	3	4	2	7	4	5	7	7	7	6	6	6	7	7	6	6	7	7	6	7	7	7	7	6	6
1	1	1	1	5	4	4	6	6	4	5	4	6	6	6	6	6	5	6	3	4	4	5	5	5	5	4	5	5	5
1	2	3	3	1	6	6	6	7	5	6	7	7	6	6	6	6	7	6	6	6	7	7	7	7	6	7	7	7	7
1	2	4	1	5	3	6	6	6	6	6	5	6	6	6	6	6	4	4	6	6	6	6	6	6	6	6	6	6	6
1	2	4	2	1	3	6	6	6	6	6	6	7	6	7	7	6	6	7	7	7	7	6	6	6	6	6	6	7	7
2	1	2	3	5	4	6	5	7	5	5	5	6	7	7	7	6	6	5	7	7	7	7	7	7	7	7	7	7	7
1	2	3	3	5	3	6	5	5	6	7	5	6	7	4	7	6	6	5	7	6	6	7	6	5	6	7	7	7	7
1	2	3	4	1	6	6	4	4	6	5	4	3	6	4	4	7	6	4	6	5	5	6	7	5	6	5	6	5	6
2	2	4	2	1	4	6	5	7	6	7	7	6	6	6	7	5	6	6	4	6	5	7	6	6	7	6	7	5	6
2	2	4	4	5	6	7	7	7	6	7	6	7	7	7	6	7	6	7	7	6	7	7	6	7	7	6	6	7	6
1	2	3	1	5	2	7	6	6	7	7	7	7	7	6	7	7	7	7	6	7	7	7	7	7	7	7	7	7	7
1	2	3	3	5	5	6	6	6	6	6	6	6	6	6	6	6	6	6	6	6	6	6	6	6	6	6	6	6	6
1	2	4	4	5	6	7	7	7	7	7	7	7	7	7	7	7	7	7	6	6	6	6	7	7	7	7	6	6	6
1	2	3	3	5	5	6	6	7	7	6	5	6	7	5	6	4	6	6	6	6	6	7	7	7	7	6	7	7	7
2	2	2	3	5	6	6	6	6	4	5	4	6	6	6	4	6	6	6	4	4	4	5	5	4	4	6	6	6	4
2	2	3	1	5	3	6	6	6	6	6	5	6	6	6	6	6	5	5	6	6	6	6	6	6	6	6	6	6	6
1	2	1	3	5	6	6	6	6	7	6	6	7	5	5	5	5	6	6	5	5	6	7	6	5	5	7	6	6	7
1	2	3	3	1	6	4	5	6	3	5	3	4	6	6	4	4	6	7	4	3	4	5	5	3	4	5	6	4	6
1	2	3	1	5	3	5	6	6	7	7	7	6	6	5	6	4	3	4	6	6	6	5	6	6	4	7	7	7	7
2	2	3	4	1	5	4	4	5	7	7	4	4	6	7	5	5	5	3	5	6	6	5	5	5	5	6	6	6	6
1	2	6	1	2	5	4	4	5	6	6	5	4	6	6	7	5	4	5	6	7	6	6	6	6	6	6	6	5	6
2	2	2	4	4	4	6	6	6	6	6	6	6	6	6	6	6	6	6	6	6	6	6	6	6	6	6	6	6	6
2	2	5	2	5	3	7	6	7	6	6	6	7	6	6	7	6	7	7	6	6	6	6	6	7	6	7	7	7	7
2	2	2	1	5	4	6	6	7	6	7	7	6	7	6	7	6	7	6	6	7	7	7	7	7	6	7	7	6	7
2	2	4	1	5	4	5	4	5	6	6	5	4	5	5	6	5	4	4	5	6	6	6	6	7	6	6	7	5	6
2	2	5	1	4	3	5	6	7	6	7	6	7	6	6	7	6	5	6	5	6	7	7	7	7	6	6	6	7	6
2	2	4	3	2	2	6	7	6	5	6	7	6	6	6	7	6	6	5	5	7	7	6	5	6	7	6	5	7	7
1	2	4	2	5	3	4	4	4	5	5	5	5	5	4	5	5	4	5	5	5	5	5	4	4	4	5	5	5	4
1	2	4	2	5	3	4	4	4	4	5	4	4	5	5	5	5	4	5	5	5	5	5	5	4	4	5	5	5	4
1	2	4	3	1	6	6	6	6	6	6	6	6	7	7	7	6	6	5	5	6	5	7	6	6	6	6	6	6	6
1	1	2	2	5	4	6	6	6	6	5	5	4	6	6	5	6	5	6	6	5	6	5	5	4	4	5	6	6	5
2	2	4	2	5	5	6	7	5	5	4	4	6	7	6	7	6	6	6	6	7	7	7	6	6	7	7	7	7	7
2	2	5	1	4	2	4	4	5	4	4	4	4	4	5	4	4	4	4	4	5	4	5	5	4	4	4	5	5	5
1	1	1	2	4	1	5	4	5	6	6	5	6	3	6	4	4	4	5	3	3	3	4	5	5	6	5	6	6	5
1	2	4	1	5	4	5	5	5	5	5	5	5	6	6	5	6	5	5	6	6	6	6	6	6	6	5	6	6	6
2	2	2	3	5	4	4	5	5	4	5	4	5	5	5	5	5	5	5	4	4	5	5	5	5	4	4	5	5	4
2	2	2	4	1	3	6	6	6	6	6	6	6	6	6	6	6	6	6	6	6	6	6	6	6	6	6	6	6	6
1	2	3	3	5	6	6	6	6	6	6	6	6	6	6	6	6	6	6	6	6	6	6	6	6	6	6	6	6	6
2	2	5	2	2	5	6	5	5	6	6	6	6	6	5	6	6	6	6	6	6	5	5	5	5	6	6	6	6	6
2	2	4	4	5	3	7	7	7	7	7	6	6	7	7	7	7	7	7	7	7	7	7	7	7	7	7	7	7	7
1	2	5	1	4	3	4	5	5	5	6	4	4	6	6	6	4	4	4	5	6	5	6	6	6	6	6	7	7	7
1	2	4	1	4	4	4	5	4	4	6	3	6	3	6	5	4	6	6	5	4	4	5	4	4	5	4	6	4	5
1	2	3	3	1	5	3	3	5	5	5	4	5	7	5	7	7	7	7	6	6	7	7	6	6	6	6	7	6	7
1	1	2	4	1	5	6	6	6	5	6	5	6	6	6	6	6	6	6	6	6	6	6	6	5	7	7	7	7	7
1	2	4	1	5	3	6	6	6	6	6	6	6	6	6	6	6	6	6	5	6	6	6	6	6	6	6	6	6	6
1	3	4	1	5	3	4	5	6	6	6	7	7	6	6	6	6	6	6	6	6	6	6	6	6	6	7	7	6	6
1	2	3	1	3	4	5	6	6	6	6	6	6	6	6	6	6	4	6	5	7	7	6	6	6	7	7	7	7	7
2	2	2	2	5	3	6	7	6	6	6	6	6	7	7	7	6	6	6	6	7	7	7	7	7	7	7	7	7	7
2	2	4	2	3	5	4	4	4	5	4	4	4	5	4	3	5	5	5	4	4	4	5	4	5	5	5	5	5	5
1	2	3	2	3	3	6	6	6	6	7	6	7	6	7	7	6	7	6	6	5	6	6	7	7	7	6	7	6	7
1	2	5	1	4	3	6	7	6	6	7	7	7	7	7	7	6	7	7	7	6	5	6	7	7	6	5	7	6	7
2	2	3	2	2	6	6	7	7	6	7	7	7	7	6	6	6	5	6	7	7	7	6	7	6	7	6	6	6	7
1	2	3	1	5	2	6	6	6	6	6	6	6	6	6	6	6	6	6	6	6	6	6	6	6	6	6	6	6	6
2	2	1	3	1	5	6	7	7	6	6	6	6	7	6	6	7	7	7	6	6	5	7	6	6	6	7	7	7	7
2	2	5	1	4	3	4	5	6	6	6	6	6	7	5	6	4	4	3	6	6	6	5	5	5	5	6	6	6	6
1	2	3	1	5	3	4	5	5	4	4	5	4	6	5	4	4	5	4	4	4	5	5	5	5	5	5	5	5	6
2	1	1	1	5	5	6	6	7	7	7	6	6	6	6	6	6	6	7	5	6	6	7	7	6	6	7	7	7	7
2	2	2	1	5	3	6	6	6	6	6	6	6	6	6	6	5	6	5	5	6	6	6	6	6	6	7	7	7	7
2	1	1	1	5	3	7	7	7	7	7	4	7	7	7	7	7	7	7	7	7	7	7	7	7	7	7	7	7	7
1	2	3	3	5	4	6	5	6	6	7	6	5	5	6	7	5	6	6	4	6	7	5	6	5	6	6	6	5	7
2	2	3	3	5	6	6	4	6	4	6	7	6	6	6	6	6	7	5	5	6	6	6	6	5	5	6	7	6	6
2	2	5	2	2	3	6	6	6	7	6	6	6	6	6	7	6	6	5	7	7	7	6	6	5	6	7	7	7	7
2	2	4	2	5	3	6	6	6	7	7	7	7	6	6	7	6	6	5	7	7	7	6	6	5	6	7	7	7	7
2	2	4	2	5	3	6	6	6	6	6	7	7	6	7	7	6	6	5	7	7	7	6	6	6	5	7	7	7	7
2	2	3	3	1	5	6	6	6	5	6	6	6	7	7	7	7	6	6	7	7	7	7	7	7	7	7	7	7	7
2	2	6	1	1	2	2	2	4	5	5	5	5	6	5	5	6	5	4	3	5	5	6	6	6	6	6	7	6	6
1	2	4	4	1	5	6	7	6	6	7	6	7	6	7	7	6	7	7	6	7	7	6	7	6	7	6	7	5	6
2	2	2	4	4	4	6	5	6	6	6	6	6	6	6	6	6	6	6	5	5	6	5	5	6	6	6	6	6	6
2	2	2	3	5	3	4	1	3	7	7	5	5	7	7	4	7	4	4	4	6	6	6	6	6	6	6	6	6	6
1	2	3	3	1	4	6	7	6	6	7	6	7	6	7	6	6	7	6	6	7	7	6	7	6	7	6	7	6	7
2	1	1	1	3	2	3	4	5	6	3	3	3	6	6	6	4	4	4	7	6	6	6	6	4	4	6	6	6	6
1	2	3	3	1	5	6	7	6	6	7	6	7	6	7	6	7	6	7	6	7	7	6	7	6	7	6	7	6	7
1	2	4	3	5	4	7	7	7	7	7	7	7	7	7	7	7	7	7	7	7	7	7	7	7	7	7	7	7	7
1	2	3	2	1	4	5	4	5	5	6	6	5	7	6	6	6	6	6	6	6	6	6	6	6	7	5	5	6	5
1	2	3	1	5	5	6	6	7	4	5	6	7	7	7	7	6	6	7	6	7	7	7	7	7	7	7	7	7	7
